# Supplementary material for: The COMPASS subunit Spp1 protects nascent DNA at the Tus/Ter replication fork barrier by limiting DNA availability to nucleases
Source: Nat Commun. 2023 Sep 5;14:5430. doi: 10.1038/s41467-023-41100-4 (PMC10480214; doi:10.1038/s41467-023-41100-4)
Supplement: Supplementary file 4 — Source Data [file 41467_2023_41100_MOESM4_ESM.zip]

Archive with 4 entries (4 files):
- Source data_mainfigures.xlsx
- __MACOSX/._Source data_mainfigures.xlsx
- Source data_SuppFigures.xlsx
- __MACOSX/._Source data_SuppFigures.xlsx
