# Supplementary material for: The COMPASS subunit Spp1 protects nascent DNA at the Tus/Ter replication fork barrier by limiting DNA availability to nucleases
Source: Nat Commun. 2023 Sep 5;14:5430. doi: 10.1038/s41467-023-41100-4 (PMC10480214; doi:10.1038/s41467-023-41100-4)
Supplement: Supplementary file 4 — Source Data [file 41467_2023_41100_MOESM4_ESM.zip › Source data_mainfigures.xlsx]

## Sheet: Figure 1
	21xTer EV					21x Ter HA-TUS				Cdc45 ChIP in WT ctrl vs Tus expressed
pimer region	Time									each coloumn represent a biological replica
	0	30	40	50		0	30	40	50			Fig. 1d
Ter	0.00455095	0.00516671	0.00653906	0.00377729		0.0427027	0.0666354	0.250666
	0.00969579	0.00924862	0.0206448	0.0136292		0.0466097	0.119159	0.216627	0.0941077
						0.0462137	0.059581	0.437612	0.380253
						0.0126119	0.0713295	0.361837	0.285151
	HA-Tus						Cdc45-V5				ChIP of Cdc45 vs Tus at Ter region (IP/Input)
Time	qPCR at Ter region										each rowrepresents a biological replica
0	21.8744	15.1591	9.02034	9.56043			0.0427027	0.0466097	0.0462137	0.0126119	points * in blue were excluded in analysis
30	15.1739	2.66287	4.42244	4.82598			0.0666354	0.119159	0.059581	0.0713295			Fig. 1e
40	6.80275	1.5008	1.5967	2.88943			0.250666	0.216627	0.437612	0.361837
50	9.82171	1.36974	3.13597	5.78192			0.013916747*	0.0941077	0.380253	0.285151
60	10.2819	12.0764	6.10437				0.0130823	0.0229971	0.280424
	21xTer EV					21x Ter HA-TUS				Spp1 ChIP in WT ctrl vs Tus expressed
pimer region	Time									each coloumn represent a biological replica
	0	30	40	50		0	30	40	50	points * in blue were excluded in analysis
Ter	0.00969579	0.00924862	0.0206448	0.0136292		0.036884	0.0701153	0.366015796*	0.041597			Fig. 1f
	0.00455095	0.00516671	0.00653906	0.0206448		0.0306025	0.0878706	0.235574	0.0546392
						0.0245814	0.111138	0.226416	0.0338668
						0.0221709	0.0424386	0.119644

## Sheet: Figure 2
		Time in S phase in minutes														Fig. 2a and 2b
	primer region	30				40				50
Spp1-Myc	(-)0.8kb	0.110548	0.17903	0.0914315	0.0725187	0.290989	0.348606	0.260225	0.305681	0.0304763	0.0956769	0.0614502	0.103128		each row represents a biological replica
	(-)0.2kb	0.0441684	0.0727187	0.0334634	0.0718172	0.266358	0.55640774*	0.261835	0.123726	0.0280518	0.0341825	0.0412705	0.0885405		Spp1 and Swd3 ChIP (IP/Input)
	Ter	0.0701153	0.0878706	0.111138	0.0424386	0.366015796*	0.235574	0.226416	0.119644	0.041597	0.0546392	0.0338668
														points * in blue were excluded in analysis
Swd3-Myc	(-)0.8kb	0.00855205	0.0565389	0.0285069			0.00400046	0.015638	0.0133349		0.0137682	0.0101882	0.00413046
	(-)0.2kb	0.0113006	0.014971	0.0376685			0.00302062	0.0016624	0.0100687		0.0155178	0.0190836	0.00465534
	Ter	0.0118044	0.00509049	0.0218164			0.0025569	0.00201651	0.00864216		0.0230161	0.00997738	0.00537042
	Time in Minutes																		Fig. 2c
Primer region	0			20			30			40			50			60			RNA polII ChIP in WT (IP/Input)
(-)1.4kb	0.503147	0.520737			0.897388		0.317763	0.661924		0.089993	0.10914		0.167244			0.717471			each row represent a biological replica
(-)0.8kb	0.792701		2.51066	0.369131	0.482725		0.369131	1.16795	1.08921	0.174929		0.0816927	0.302041	0.0387559	0.192855	0.473822	0.923227		points * in blue were excluded in analysis
(-)0.2kb	3.485807765*	0.817676	2.80283	1.0377	1.15828		0.318679	1.49039	1.06841	0.7957	1.0688	0.166478		0.671621	0.303272	0.695506	0.926285
Ter	0.0487078	0.00564845	0.277531		0.0456472		0.0453848	0.0104768	0.437492	0.0220844		0.00971652	0.02637	5.13152e-07	0.0394766	0.606779	0.51651
PMA1	16.6014	7.50845	5.42842	6.65097	12.9991		3.39178	8.79976	3.14893	1.21039	5.19569	1.07347	19.2762	33.2758	13.3986	15.264	3.52485

## Sheet: Figure 3
	H3K4me3						Cdc45						Fig. 3b
primer region	Time												ChIP of H3K4me3 vs Cdc45 (IP/Input) both in WT background
	0 mins		30 mins		40 mins		0 mins		30 mins		40 mins		each row represents a biological replica
ARS305	0.0357079		0.0357079		0.0357079		0.0389044	0.0544213	0.0838815	0.113875	0.0371821	0.0558542
(-)0.8kb	0.215091	0.261138	0.101498	0.270126	0.0980447	0.173178	0.0230578	0.0325557	0.0202295	0.0103101	0.019813	0.04187
(-)0.2kb	0.116748	0.107125	0.083504	0.107254	0.106108	0.0583383	0.029234	0.0355772	0.0244062	0.0346742	0.0248259	0.0647016
Ter	0.013956	0.0160777	0.00515149	0.00649861	0.0143769	0.0168649	0.0150716	0.0126119	0.0487886	0.059581	0.141085	0.216627
(+)0.5kb	0.0642963		0.0818973	0.0521897	0.0524096	0.015241	0.0128915		0.0133573		0.0379522
	H3K4me3						Spp1-Myc						Fig. 3c
primer region	Time												ChIP of H3K4me3 vs Spp1-Myc (IP/Input) both in WT background
	0 mins		30 mins		40 mins		0 mins		30 mins		40 mins		each row represents a biological replica
ARS305	0.0357079		0.0357079		0.0357079		0.0175116	0.0081126	0.0421542	0.0128597	0.0469487	0.0285479
(-)0.8kb	0.215091	0.261138	0.101498	0.270126	0.0980447	0.173178	0.023645	0.0133744	0.0319921	0.0572519	0.108998	0.160225
(-)0.2kb	0.116748	0.107125	0.083504	0.107254	0.106108	0.0583383	0.0245417	0.0168232	0.0622352	0.0471817	0.0908625	0.123726
Ter	0.013956	0.0160777	0.00515149	0.00649861	0.0143769	0.0168649	0.01229	0.0221709	0.0204007	0.0424386	0.0544125	0.119644
(+)0.5kb	0.0642963		0.0818973	0.0521897	0.0524096	0.015241	0.0120273		0.0275199		0.0303169
		Time in S phase in minutes								Fig. 3d
	Primer region	30				40
Spp1-Myc	(-)0.8kb	0.110548	0.17903	0.0914315	0.0725187	0.290989	0.348606	0.260225	0.305681
	(-)0.2kb	0.0441684	0.0727187	0.0334634	0.0718172	0.266358	0.55640774*	0.261835	0.123726
	Ter	0.070115	0.087871	0.111138	0.042439	0.366015796*	0.235574	0.226416	0.119644
	(+) 0.5Kb	0.017888	0.018829	0.012883	0.02752	0.021896	0.02881	0.019712	0.030317
	PMA1	0.330413	0.459125	0.298431	0.19398	0.314155	0.556973	0.106996	0.194993	ChIP of Spp1-Myc (IP/Input) both in Spp1-Myc and Spp1 deleted of its PHD
										each row represents a biological replica
Spp1-Myc ∆PHD	(-)0.8kb	0.0362076	0.0499142			0.00517667	0.0686205
	(-)0.2kb	0.0356098	0.0203723			0.00442783	0.029696
	Ter	0.0318504	0.0268143			0.00241913	0.0368528
	(+) 0.5Kb	0.031569				0.0025756
	PMA1	0.032	0.061			0.212	0.105

## Sheet: Figure 4
	WT					spp1 Δ					spp1 ΔPHD				Cdc45-V5 ChIP in WT, spp1 Δ and spp1 Δ PHD
	Time														each coloumn represent a biological replica
pimer region	0 mins	30 mins	40 mins	50 mins		0 mins	30 mins	40 mins	50 mins		0 mins	30 mins	40 mins	50 mins	points * in blue were excluded in analysis
Ter	0.0427027	0.0666354	0.250666	0.013916747*		0.0195322	0.213692	0.111626	0.04861		0.0182507	0.12195	0.23248	0.160711			Fig. 4a
	0.0466097	0.119159	0.216627	0.0941077		0.0254938	0.198056	0.156661	0.0448804		0.0103508	0.318232	0.394903	0.0467649
	0.0462137	0.059581	0.437612	0.380253
	0.0126119	0.0713295	0.361837	0.285151

## Sheet: Figure 5
		Time								Figure 5a
	region	30 mins				40 mins					each row represents a biological replica
21xTer EV	(ARS305)	0.0336237	0.0385528			0.0372349	0.0335357				RPA ChIP (IP/Input) in WT background with or without TUS expression
	(-)0.8kb	0.0362267	0.0321584			0.0407009	0.0106192
	(-)0.2kb	0.056175	0.0402835			0.0435357	0.0302454			points * in blue were excluded in analysis
	Ter	0.0191731	0.0734708			0.0432981	0.0280023
	(+) 0.5kb	0.0428985	0.0229525			0.0361291	0.0449257
21x Ter HA-TUS	(ARS305)	0.0610068				0.0868907
	(-)0.8kb	0.126634	0.211014	0.154499	0.140866	0.521266	0.264308	0.205851	0.380376
	(-)0.2kb	0.0453916	0.0693698	0.0338752	0.103675	0.300692	0.088863831*	0.404535	0.491203
	Ter	0.0497814	0.0657505	0.194563	0.037952	0.287309	0.186542	0.269723	0.245316
	(+) 0.5kb				0.00776445				0.0379522
	Cdc45								RPA								Figure 5b
	30				40				30				40					each row represents a biological replica
ARS305			0.0838815	0.147079	0.0558542			0.0371821	0.0610068				0.0868907					RPA ChIP (IP/Input) vs Cdc45 in WT +TUS
(-)0.8kb	0.111855	0.0986067	0.0236041	0.0103101	0.119783	0.205518	0.168894	0.0234345	0.126634	0.211014	0.154499	0.140866	0.521266	0.264308	0.205851	0.380376
(-)0.2kb	0.0470923	0.0294407	0.0346742	0.044525	0.193523	0.196362	0.148665	0.0647016	0.0453916	0.0693698	0.0338752	0.103675	0.300692	0.088863831*	0.404535	0.491203	points * in blue were excluded in analysis
Ter	0.0666354	0.119159	0.059581	0.0713295	0.250666	0.216627	0.437612	0.361837	0.0497814	0.0657505	0.194563	0.037952	0.287309	0.186542	0.269723	0.245316
(+) 0.5kb		0.00776445		0.0133573	0.0379522			0.0661244				0.00776445				0.0379522
	primers	Time in S phase in minutes													Figure 5c
		30				40				50
WT	(-)0.8kb	0.126634	0.211014	0.154499	0.140866	0.521266	0.264308	0.205851	0.380376	0.119278	0.0358181	0.0288227	0.144156		each row represents a biological replica
	(-)0.2kb	0.0453916	0.0693698	0.0338752	0.103675	0.300692	0.088863831*	0.404535	0.491203	0.160684	0.00519485	0.129923	0.154711		RPA ChIP (IP/Input)
spp1 Δ	(-)0.8kb	0.09473	0.192547	0.083859		0.280572	0.315873	0.159934		0.0929176	0.0148947	0.0235308
	(-)0.2kb	0.122774	0.394835	0.133251		0.59854	0.2294	0.143307		0.183488	0.0750632	0.0830903
spp1 ΔPHD	(-)0.8kb		0.102381	0.121205		0.258642	0.286787			0.134164	0.0362521
	(-)0.2kb		0.545294	0.252339		0.625261	0.296882			0.26041	0.0456257
	primer	Time in S phase in minutes													Figure 5d
		30				40				50
WT	Ter	0.0497814	0.0657505	0.194563	0.037952	0.287309	0.186542	0.269723	0.245316	0.0728384	0.0585364	0.0796314	0.146854	each row represents a biological replica RPA ChIP (IP/Input)
spp1 Δ		0.83794	1.31654	0.732783		1.09756	0.461436	0.293488		0.418099	0.106679	0.115074
spp1 ΔPHD			0.484585	0.838853		1.22189	1.77697			0.639915	0.296155
		time in minutes									Figure 5e
	primers region	30			40			50			each row represents a biological replica
spp1 Δ	(ARS305)	0.0474114			0.0183405			0.0403058			RPA ChIP (IP/Input) in spp1 Δ and spp1 Δ exo1 Δ
	(-)0.8kb	0.09473	0.192547	0.083859	0.280572	0.315873	0.159934	0.0929176	0.0148947	0.0235308
	(-)0.2kb	0.122774	0.394835	0.133251	0.59854	0.2294	0.143307	0.183488	0.0750632	0.0830903
	Ter	0.83794	1.31654	0.732783	1.09756	0.461436	0.293488	0.418099	0.106679	0.115074
	(+) 0.5Kb			0.0341322			0.0105034			0.0382792
spp1 Δ exo1Δ	(ARS305)	0.0677078	0.0440101		0.0378173	0.0245813		0.0436399	0.0283659
	(-)0.8kb	0.119524	0.0776908		0.0487375	0.0316794		0.084269	0.0547748
	(-)0.2kb	0.129238	0.0840048		0.0654868	0.0425664		0.0554659	0.0360529
	Ter	0.131816	0.0856807		0.147866	0.096113		0.320342	0.208222
	(+) 0.5Kb	0.071045	0.0461792		0.0639728	0.0415823		0.0765131	0.0497335

## Sheet: Figure 6
URA3 mutattion rate x (10^-7)
WT EV	WT TUS	spp1Δ EV	spp1Δ TUS	rad52∆ EV	rad52∆ TUS	rad52∆ spp1∆ EV	rad52∆ spp1∆ TUS			each coloumn is a biological replica
2.29331	3.67747	3.00652	10.91245*	3.19899	5.26689	2.75784	8.75253
1.29931	3.84966	2.04398	6.62259	1.60968	7.44065	2.84845	11.1621
2.02618	3.53507	2.31739	5.06607	1.83993	7.38948	1.95051	10.071
2.29331	3.29074	3.00652	5.4482	2.56115	5.30094	2.54405	10.4649
1.29931	1.91759	2.04398	5.12071		6.45647		8.13866
	3.34443		6.37697		6.99126

## Sheet: Figure 7
	Minutes in S phase											Minutes in S phase
qPCR region	WT 20			WT 30			WT 40				qPCR region	spp1Δ 20			spp1Δ 30			spp1Δ 40			Fig. 7b
ARS305	0.003468	0.010837	0.033866	0.001808	0.00565	0.017655	0.008162	0.025505	0.079704		ARS305	0.002189	0.003941	0.002365	0.00118	0.002125	0.001275	0.015354	0.027637	0.016582	H3K4me3 ChIP (IP/Input)
(-)1.4kb	0.125542	0.131927	0.259177	0.105369	0.172902	0.194514	0.144598	0.127517	0.230957		(-)1.4kb	0.108548	0.133386	0.200318	0.087445	0.10574	0.09444	0.105653	0.128176	0.116906
(-)0.8kb	0.252537	0.156711	0.17388	0.110735	0.124577	0.140149	0.155985	0.175483	0.197418		(-)0.8kb	0.192907	0.152333	0.109214	0.106607	0.107279	0.104287	0.129868	0.125763	0.135458	each row is a biological replica
(-)0.2kb	0.101107	0.176383	0.212343	0.0953239	0.105989	0.120674	0.120751	0.184453	0.09501		(-)0.2kb	0.069223	0.124601	0.074761	0.06335	0.11403	0.068418	0.106635	0.0829943	0.0917966
Ter	0.006936	0.00867	0.009753	0.003616	0.004068	0.004576	0.016323	0.018364	0.020659		Ter	0.002627	0.004729	0.002837	0.001416	0.00255	0.00153	0.018424	0.033164	0.019898
	Minutes in S phase											Minutes in S phase									Fig. 7c
qPCR region	WT 20			WT 30			WT 40				qPCR region	spp1Δ 20			spp1Δ 30			spp1Δ 40			EdU incorporated DNA-Pulled down (Mnase digested normalised to sonicated chromatin)
ARS305	0.017188	0.03274	0.046771	0.064163	0.022215	0.0232791	0.018036	0.034355	0.065438		ARS305	0.007334	0.004645	0.002477	0.00374	0.001777	0.000947	0.024903	0.015772	0.008412
(-)1.4kb	0.411262	0.489598	0.582854	0.262366	0.499744	0.337327	0.227696	0.433706	0.292752		(-)1.4kb	0.42235	0.267488	0.24266	0.117708	0.085911	0.129819	0.525408	0.332758	0.577471	each row is a biological replica
(-)0.8kb	0.390445	0.278889	0.491376	0.176207	0.335632	0.226552	0.165922	0.316042	0.213328		(-)0.8kb	0.395645	0.220575	0.25564	0.082396	0.103914	0.0920874	0.106778	0.092931	0.15229
(-)0.2kb	0.312356	0.446223	0.637461	0.140966	0.268507	0.181242	0.132737	0.252833	0.170662		(-)0.2kb	0.301107	0.190701	0.201707	0.053239	0.055289	0.033487	0.07507	0.047544	0.0425357
Ter	0.022918	0.043653	0.062362	0.05551	0.105733	0.07137	0.042405	0.080771	0.05452		Ter	0.014668	0.00929	0.004955	0.007477	0.003551	0.002894	0.049807	0.031544	0.0516824

## Sheet: Figure 8
	WT	WT+ CPT	spp1Δ	spp1Δ +CPT			WT	WT+ CPT	spp1Δ	spp1Δ+CPT
Rfa1-CFP Foci %	8.33333	40	8.33333	33.3333		Rad52-YFP Foci %	10	25	40	41.6667
	2	57.1429	16.6667	52			25	25	33.3333	57.1429
	2	42.8571	25	57.1429			33.3333	33.3333	33.3333	14.2857
	11.1111	52	18.75	40			14.2857	12.5	45	33.3333
	12.5	60	25	43			2	16.6667	40	66.6667
	16.6667	55	25	50			4.41176	28.5714	33.3333	16.6667
	1	50	20	71.4286			4	10	35	33.3333
	6	42.8571	28.5714	51			3.5	25	2	25
	1	37.5	20	37.5			3.6	33.3333	20	44.4444
	25	14.2857	29.1667	58.8235			4.5	28.5714	2	33.3333
	10	18.1818	25	66.6667				33.3333	2	14.2857
	12.5	25	22.7273	35					20	33.3333
	19.2308	20	30	38.4615					20	44.4444
	5		35						9.09091
	12.5		33.3333						2
	16.6667		7.14286						14.2857
	1		11.1111						33.3333
