# Supplementary material for: The COMPASS subunit Spp1 protects nascent DNA at the Tus/Ter replication fork barrier by limiting DNA availability to nucleases
Source: Nat Commun. 2023 Sep 5;14:5430. doi: 10.1038/s41467-023-41100-4 (PMC10480214; doi:10.1038/s41467-023-41100-4)
Supplement: Supplementary file 4 — Source Data [file 41467_2023_41100_MOESM4_ESM.zip › Source data_SuppFigures.xlsx]

## Sheet: Figure S1
		WT					Supp Fig. 1c
	0 min	1	1	1	1		DNA copy number done by qPCR and normalised to t=0 at Ter site
	25 min	1.15924	1.33764	0.754875	1.13793
	30 min	1.73178	1.79671	1.02885	1.86442
	35 min	2.07326	1.93758	1.55265	1.7284
	40 min	2.11901	2.11498	0.81513	1.18676
	45 min	2.06217	1.71727	1.47859	2.63718

## Sheet: Figure S2
pimer region	Spp1-Myc						Swd3-Myc					Supp Fig. 2a
	Time in S phase in minutes											Spp1-Myc and Swd3-Myc (IP/Input)
	0	30	40	50	60		0	30	40	50	60	each coloumn represent a biological replica
	0.567041	0.330413	0.556973	0.919399	0.686248		0.406195	0.455773	0.313669	0.141707	0.810775
PMA1 gene	0.47361	0.206592	0.106996	0.987358	0.917484		0.294283	0.0873116	0.0865582	0.153083	0.965953
	0.39748	0.0914633	0.094993	1.18008	0.708863			0.109257	0.321295	0.242518	0.405388
	30		40		50			Supp Fig. 2b
ARS305	0.0025569	0.00201651	0.00997738	0.00537042	0.0368859			Spp1-Myc and Swd3-Myc (IP/Input)
(-)1.4kb	0.0147816	0.0387115	0.00525054	0.0344755	0.0184901	0.0113268		each row represent a biological replica
(+) 0.5Kb	0.00176953	0.000882258	0.00150737	0.0181418	0.00180547
ARS305	0.0175116		0.0229387		0.0421542
(-)1.4kb	0.0211579	0.0263122	0.0145555		0.114053	0.0521168
(+) 0.5Kb	0.0120273		0.0122921		0.0275199
		Time in S phase in minutes													Supp Fig. 2c
	primer region	30				40				50					each row represents a biological replica
Cdc45-V5	ARS305			0.0838815	0.147079	0.0558542			0.0371821	0.0569567			0.0591422		Spp1 and Cdc45 ChIP (IP/Input)
	(-)1.4kb	0.0727596	0.085985	0.0197775	0.00480969	0.0749468	0.158099249*	0.04187	0.00446174	0.012231	0.0287121		0.00365022
	(-)0.8kb	0.111855	0.0986067	0.0236041	0.0103101	0.119783	0.205518057*	0.168894	0.0234345	0.0376597	0.0298312	0.0427741	0.0209916	points * in blue were excluded in analysis
	(-)0.2kb	0.0470923	0.0294407	0.0346742	0.044525	0.193523	0.196362	0.148665	0.0647016	0.0174799	0.020227	0.0365537	0.037413
	Ter	0.0666354	0.119159	0.059581	0.0713295	0.250666	0.216627	0.437612	0.361837	0.013916747*	0.0941077	0.380253	0.285151
	(+) 0.5Kb		0.00776445		0.0133573	0.0379522			0.0661244	0.0586583			0.0591422
Spp1-Myc	ARS305	0.0421542				0.0469487				0.039956
	(-)1.4kb	0.114053	0.0811888	0.0230448		0.0934562	0.0832682	0.0455204		0.0676944	0.0579713	0.0474347
	(-)0.8kb	0.110548	0.17903	0.0914315	0.0725187	0.290989	0.348606	0.260225	0.305681	0.0304763	0.0956769	0.0614502	0.103128
	(-)0.2kb	0.0441684	0.0727187	0.0334634	0.0718172	0.266358	0.55640774*	0.261835	0.123726	0.0280518	0.0341825	0.0412705	0.0885405
	Ter	0.0701153	0.0878706	0.111138	0.0424386	0.366015796*	0.235574	0.226416	0.119644	0.041597	0.0546392	0.0338668
	(+) 0.5Kb				0.0275199				0.0303169				0.0313113

## Sheet: Figure S3
	H3K4me3						Cdc45						Supp Fig. 3a
primer region	Time												relativeChIP of H3K4me3 vs Cdc45 (IP/Input) both in WT background
	0 mins		30 mins		40 mins		0 mins		30 mins		40 mins		each row represents a biological replica
ARS305	1	1	1	1	1	1	0.0389044	0.0544213	0.0838815	0.113875	0.0371821	0.0558542
(-)0.8kb	1	1	0.780346	0.471883	0.455829	0.56952	0.0230578	0.0325557	0.0202295	0.0103101	0.019813	0.04187	H3K4me3 normalised to t=0 and to ARS305
(-)0.2kb	1	1	0.852078	0.71525	0.908864	0.734551	0.029234	0.0355772	0.0244062	0.0346742	0.0248259	0.0647016
Ter	1	1	1.05382	1.08566	1.03016	1.04022	0.0150716	0.0126119	0.0487886	0.059581	0.141085	0.216627
(+)0.5kb	1	1	1.06055	1.117	1.01469	0.815126	0.0128915		0.0133573		0.0379522
		spp1δ PHD				spp1δ PHD					spp1δ				Supp Fig. 3b
	RPL2A					PMA1									Spp1-Myc ChIP (IP/Input) at highly active genes in both spp1 mutant
Time in minutes	0	30	40	50		0	30	40	50		0	30	40	50
	0.037	0.016	0.032	0.212		0.037	0.009	0.106	0.118		0.567041	0.330413	0.556973	0.919399
		0.008	0.061	0.105			0.007	0.063	0.147		0.47361	0.206592	0.106996	0.987358
											0.39748	0.0914633	0.094993	1.18008

## Sheet: Figure S4
		WT	spp1Δ
		0.602	0.9014		Track size measured on ImageJ (Fiji)
		0.626	1.32875		in a synchronous cell culture grown in S-Raffinose (+Gal)
		0.65	1.3537
		0.734	1.4		DNA combing Figure S4
		0.8	1.4285
		0.851	1.46735
		0.853	1.47005
		0.867	1.5391
		0.877	1.56985
		0.9	1.5755
		0.901	1.6031
		0.902	1.65075
		0.925	1.7346
		0.967	1.7794
		0.967	1.80625
		1.036	1.8515
		1.05	1.90465
		1.065	1.95255
		1.134	1.96665
		1.151	2.05245
		1.167	2.0555
		1.167	2.05975
		1.2	2.17555
		1.202	2.20225
		1.25	2.25055
		1.268	2.2706
		1.301	2.2728
		1.326	2.3585
		1.334	2.36905
		1.34	2.4546
		1.35	2.4812
		1.367	2.5
		1.402	2.5045
		1.434	2.5326
		1.467	2.5505
		1.467	2.57015
		1.5	2.5755
		1.5	2.6
		1.5	2.60125
		1.527	2.6077
		1.535	2.6367
		1.567	2.65755
		1.6	2.67685
		1.6	2.7074
		1.622	2.7463
		1.627	2.7518
		1.65	2.776
		1.651	2.8008
		1.675	2.804
		1.701	2.9039
		1.703	2.93565
		1.72	3.00295
		1.733	3.02035
		1.74	3.0279
		1.77	3.0504
		1.808	3.1016
		1.828	3.16425
		1.833	3.16735
		1.852	3.2111
		1.853	3.23385
		1.867	3.2596
		1.868	3.26735
		1.875	3.30825
		1.901	3.33935
		1.906	3.35335
		1.915	3.41045
		1.928	3.4132
		1.928	3.4155
		1.934	3.4155
		1.951	3.4163
		2	3.45325
		2	3.47245
		2.001	3.50395
		2.033	3.5057
		2.034	3.5423
		2.036	3.5434
		2.051	3.63075
		2.051	3.6623
		2.069	3.6691
		2.075	3.6818
		2.086	3.70735
		2.101	3.73705
		2.126	3.75535
		2.137	3.78895
		2.15	3.8082
		2.167	3.80935
		2.168	3.80935
		2.179	3.821
		2.2	3.9148
		2.2	4.0078
		2.21	4.01125
		2.218	4.03995
		2.251	4.1012
		2.251	4.11945
		2.27	4.14675
		2.271	4.14675
		2.301	4.18
		2.305	4.2107
		2.333	4.2132
		2.408	4.2132
		2.434	4.21455
		2.45	4.2644
		2.455	4.35175
		2.475	4.3546
		2.5	4.3546
		2.502	4.36405
		2.554	4.37935
		2.575	4.40455
		2.579	4.40455
		2.6	4.4071
		2.651	4.4071
		2.653	4.4126
		2.733	4.4139
		2.734	4.42295
		2.767	4.45255
		2.783	4.50445
		2.802	4.51
		2.803	4.5353
		2.852	4.53935
		2.867	4.55245
		2.867	4.56755
		2.936	4.5722
		2.967	4.603
		2.967	4.60975
		3.002	4.6236
		3.05	4.6455
		3.079	4.6524
		3.101	4.6567
		3.103	4.65965
		3.103	4.7024
		3.103	4.70425
		3.134	4.7058
		3.168	4.7563
		3.273	4.80935
		3.278	4.81275
		3.304	4.86645
		3.309	4.87805
		3.334	4.91125
		3.353	4.92545
		3.367	4.96615
		3.38	4.97785
		3.401	5.0202
		3.401	5.0621
		3.405	5.0621
		3.463	5.08245
		3.472	5.1489
		3.475	5.20865
		3.5	5.2481
		3.501	5.2538
		3.503	5.25855
		3.503	5.3085
		3.55	5.33425
		3.553	5.3537
		3.601	5.35375
		3.601	5.3584
		3.61	5.3689
		3.656	5.38485
		3.659	5.40835
		3.669	5.4231
		3.705	5.4768
		3.734	5.54175
		3.741	5.54335
		3.751	5.5559
		3.805	5.5581
		3.827	5.6887
		3.845	5.714
		3.878	5.7535
		3.936	5.7535
		3.977	5.7581
		3.978	5.7581
		3.98	5.80345
		4	5.81055
		4.001	5.8138
		4.04	5.9427
		4.05	6.2129
		4.1	6.234
		4.125	6.27555
		4.127	6.36965
		4.155	6.3754
		4.2	6.40705
		4.214	6.4195
		4.251	6.4657
		4.269	6.49865
		4.275	6.5094
		4.355	6.51555
		4.36	6.6215
		4.369	6.63195
		4.377	6.6592
		4.412	6.6817
		4.451	6.7067
		4.475	6.71625
		4.495	6.8264
		4.533	7.02155
		4.534	7.05355
		4.702	7.0745
		4.735	7.11125
		4.759	7.1118
		4.782	7.14105
		4.793	7.16415
		4.805	7.1778
		4.9	7.21405
		4.937	7.2748
		5.002	7.3171
		5.078	7.3289
		5.1	7.35785
		5.107	7.4783
		5.135	7.51665
		5.302	7.5281
		5.354	7.5572
		5.355	7.61645
		5.404	7.62965
		5.468	7.66045
		5.473	7.67285
		5.537	7.7104
		5.554	7.81935
		5.567	7.89485
		5.575	7.9128
		5.613	7.9751
		5.77	8.01175
		5.774	8.03355
		5.806	8.18445
		5.85	8.29915
		5.873	8.3338
		6.087	8.438
		6.152	8.55535
		6.155	8.6209
		6.178	8.6552
		6.202	8.6949
		6.258	8.81235
		6.301	8.9069
		6.306	9.0355
		6.408	9.19595
		6.453	9.3086
		6.502	9.35655
		6.527	9.42605
		6.64	9.443
		6.65	9.7252
		6.662	9.787
		6.668	9.82155
		6.783	9.8274
		6.803	10.2647
		6.901	10.2738
		6.935	10.3437
		6.976	10.5995
		7.038	10.6265
		7.039	10.7378
		7.304	10.7787
		7.306	10.8914
		7.382	11.0244
		7.404	11.0826
		7.475	11.1091
		7.606	11.3583
		7.928	12.1797
		7.98	12.4326
		8.652	12.8501
		9.756	13.3376
		9.839	13.3586
		10.14	13.4038
		11.202	13.7364
		11.302	14.139
		11.358	15.3794
		12.588	15.7385
		13.421	16.7966
		21.865	19.1445
		21.865

## Sheet: Figure S5
		Time in Minutes
		0				30				40				50				Supp Fig. 5a
21xTer EV	ARS305	0.0385528				0.0336237	0.0385528			0.0372349	0.0335357			0.0385528	0.0335357
	(-)0.8kb	0.0321584				0.0362267	0.0321584			0.0407009	0.0106192			0.0321584	0.0106192			each row represents a biological replica
	(-)0.2kb	0.0402835				0.056175	0.0402835			0.0435357	0.0302454			0.0402835	0.0302454			RPA ChIP (IP/Input) in WT strain either expressing or not Tus protein
	Ter	0.0734708				0.0191731	0.0734708			0.0432981	0.0280023			0.0734708	0.0280023
	(+) 0.5Kb	0.0229525				0.0428985	0.0229525			0.0361291	0.0449257			0.0229525	0.0449257
21xTer HA-TUS	ARS305	0.0460047				0.0610068				0.0868907				0.0696433
	(-)0.8kb	0.0244466	0.0345192	0.0295761		0.126634	0.211014	0.154499	0.140866	0.521266	0.264308	0.205851	0.380376	0.119278	0.035818082*	0.0288227	0.144156
	(-)0.2kb	0.0446583	0.0282085	0.0105407	0.013734	0.0453916	0.0693698	0.0338752	0.103675	0.300692	0.088863831*	0.404535	0.491203	0.160684	0.005194849*	0.129923	0.154711
	Ter	0.0218463	0.0257303	0.0101007	0.0247282	0.0497814	0.0657505	0.194563	0.037952	0.287309	0.186542	0.269723	0.245316	0.0728384	0.0585364	0.0796314	0.146854
	(+) 0.5Kb	0.0323302	0.0397021	0.0128015	0.0216983				0.00776445				0.0379522				0.0586583
		Cdc45						RPA
		times in S phase												Supp Fig. 5b
	primers	30			40			30			40					ChIP RPA vs Cdc45 in spp1 Δ
	ARS305		0.00970288			0.00157442		0.0474114			0.0183405
	(-)0.8kb	0.0280902	0.00386924		0.0268426	0.0016273		0.09473	0.192547	0.083859	0.280572	0.315873	0.159934
	(-)0.2kb	0.021351	0.0112869		2.56079e-06	0.0018172		0.122774	0.394835	0.133251	0.59854	0.2294	0.143307
	Ter	0.213692	0.116963		0.111626	0.156661		0.83794	1.31654	0.732783	1.09756	0.461436	0.293488
	(+) 0.5kb	0.007795			0.00132348					0.0341322			0.0105034
		Cdc45						RPA
		times in S phase												Supp Fig. 5c
	primers	30			40			30			40					ChIP RPA vs Cdc45 in spp1 Δ PHD
	ARS305	0.0929897	0.0677809			0.0409056		0.236939	0.108541		0.177261	0.146925
	(-)0.8kb	0.0452462	0.0298539		0.0212139	0.0596144		0.102381	0.121205		0.258642	0.286787
	(-)0.2kb	0.0549332	0.0291878		0.0271286	0.0375802		0.545294	0.252339		0.625261	0.296882
	Ter	0.12195	0.318232		0.23248	0.63949		0.484585	0.838853		1.22189	1.77697
	(+) 0.5kb	0.0496746	0.0166484		0.0436685	0.0167481		0.099497	0.0567734		0.255695	0.0839538
